# Supplementary material for: Editorial board interlocking across the social sciences: Modelling the geographic, gender, and institutional representation within and between six academic fields
Source: PLoS One. 2022 Sep 2;17(9):e0273552. doi: 10.1371/journal.pone.0273552 (PMC9439229; doi:10.1371/journal.pone.0273552)
Supplement: S1 Fig — The labeled graph of the social network of journals and members is provided as high-resolution image (png) and vector image (svg). (ZIP) [file pone.0273552.s002.zip]

Archive with 3 entries (2 files):
- supplementary/
- supplementary/complete_bipartite_graph_6fields_2.png
- supplementary/complete_bipartite_graph_6fields_2.svg
